# Supplementary material for: Cutoff Values for Providing the Ideal Intravenous Patient-Controlled Analgesia According to the Intensity of Postoperative Pain—A Retrospective Observational Study
Source: Medicina (Kaunas). 2021 Oct 6;57(10):1065. doi: 10.3390/medicina57101065 (PMC8541173; doi:10.3390/medicina57101065)
Supplement: Supplementary file 1 [file medicina-57-01065-s001.zip]

Archive with 1 entries (1 files):
- medicina-1373813-supplementary.pdf
